# Supplementary material for: High Cell-Free DNA Integrity Is Associated with Poor Breast Cancer Survival
Source: Cancers (Basel). 2021 Sep 18;13(18):4679. doi: 10.3390/cancers13184679 (PMC8467852; doi:10.3390/cancers13184679)
Supplement: Supplementary file 1 [file cancers-13-04679-s001.zip]

Archive with 1 entries (1 files):
- cancers-1368404-supplementary.pdf
